# Supplementary material for: Chronic Glaucoma Induced in Rats by a Single Injection of Fibronectin-Loaded PLGA Microspheres: IOP-Dependent and IOP-Independent Neurodegeneration
Source: Int J Mol Sci. 2023 Dec 19;25(1):9. doi: 10.3390/ijms25010009 (PMC10779403; doi:10.3390/ijms25010009)
Supplement: Supplementary file 1 [file ijms-25-00009-s001.zip]

Archive with 1 entries (1 files):
- ijms-2726148-supplementary.mp4
